# Supplementary material for: Highlighting the Use of the Hepatoprotective Nutritional Supplements among Patients with Chronic Diseases
Source: Healthcare (Basel). 2023 Oct 6;11(19):2685. doi: 10.3390/healthcare11192685 (PMC10572698; doi:10.3390/healthcare11192685)
Supplement: Supplementary file 1 [file healthcare-11-02685-s001.zip]

Archive with 1 entries (1 files):
- healthcare-2607748-supplementary.pdf
